# Supplementary material for: Whole genome annotation and comparative genomic analyses of bio-control fungus Purpureocillium lilacinum
Source: BMC Genomics. 2015 Nov 25;16:1004. doi: 10.1186/s12864-015-2229-2 (PMC4658809; doi:10.1186/s12864-015-2229-2)
Supplement: Additional file 1: — Table S1. Statistics of the completeness of the genome based on 248 CEGs. Table S2. Genome size and the number of protein-coding genes in P. lilacinum and the other Hypocreales fungi. Table S3. Repeat elements in the draft genome sequence of P. lilacinum. Table S4. Total number of genes sharing homology with PHI db in the 10 Hypocreales genomes. Table S5. Fisher’s exact test for evaluation of difference in genetic make-up between P. lilacinum and P. chlamydosporia. Table S6. Gene coding for secreted proteins sharing homology with PHI db. Table S7. GPCRs sharing homology with Pth11-like GPCRs in P. lilacinum. Table S8. Genes coding for GPCRs, Histidine kinases, protein kinases, ABC transporters, MFS and CYP450 proteins in P. lilacinum. Table S9. Genes coding for proteases in the P. lilacinum genome. Table S10. Gene coding for serine proteases with homologs in the PHI db. Table S11. Carbohydrate-degrading enzymes arranged by GH family. Table S12. Carbohydrate esterases arranged by CE family. Table S13. Glycosides hydrolase and carbohydrate esterase genes sharing homology with PHI db. Table S14. Secondary metabolites genes and clusters identified by SMURF. Table S15. AntiSMASH based functional annotation of secondary metabolite clusters. Table S16. NaPDoS analysis to detect condensation (C) and ketosynthase (KS) domains. TableS 17. Primer sequences for quantitative real-time PCR analyses. Figure S1. k-mer analysis to predict assembly size of P. lilacinum. (ZIP 201 kb) [file 12864_2015_2229_MOESM1_ESM.zip › additional file 1/Additional File 1_TABLE-S10.xlsx]

## Sheet: serine-phi-table
Additional File 1: Table S10: Genes coding for serine proteases with homologs in the PHI db
P.lilacinum	PHI genes	Homologous genes	Species	E-value
g5496.t1	PHI:2334	BcNma	Botrytis	0
g13378.t1	PHI:2334	BcNma	Botrytis	5e-32
g1105.t1	PHI:2117	SPM1	Magnaporthe	5e-62
g1155.t1	PHI:2117	SPM1	Magnaporthe	2e-79
g1616.t1	PHI:2117	SPM1	Magnaporthe	0
g2945.t1	PHI:2117	SPM1	Magnaporthe	5e-41
g3236.t1	PHI:2117	SPM1	Magnaporthe	3e-54
g3276.t1	PHI:2117	SPM1	Magnaporthe	1e-67
g3795.t1	PHI:2117	SPM1	Magnaporthe	2e-69
g3880.t1	PHI:2117	SPM1	Magnaporthe	3e-58
g4033.t1	PHI:2117	SPM1	Magnaporthe	2e-49
g4677.t1	PHI:2117	SPM1	Magnaporthe	5e-91
g7663.t1	PHI:2117	SPM1	Magnaporthe	2e-65
g9521.t1	PHI:2117	SPM1	Magnaporthe	5e-65
g10926.t1	PHI:2117	SPM1	Magnaporthe	6e-65
g10997.t1	PHI:2117	SPM1	Magnaporthe	2e-72
g6412.t1	PHI:306	KEX2	Candida	0
g1351.t1	PHI:2601	Oligopeptidase		1e-31
g1351.t1	PHI:2580	Oligopeptidase		1e-31
g624.t1	PHI:541	LIP1	Botrytis	4e-22
g1952.t1	PHI:541	LIP1	Botrytis	2e-27
g2263.t1	PHI:541	LIP1	Botrytis	1e-156
g2286.t1	PHI:541	LIP1	Botrytis	2e-49
g2286.t1	PHI:2927	lip5	Fusarium	2e-44
g2286.t1	PHI:2032	VTL1	Magnaporthe	7e-44
g2286.t1	PHI:2926	lip3	Fusarium	9e-33
g3058.t1	PHI:541	LIP1	Botrytis	0
g3058.t1	PHI:2032	VTL1	Magnaporthe	5e-40
g3058.t1	PHI:2927	lip5	Fusarium	2e-32
g3058.t1	PHI:2926	lip3	Fusarium	1e-22
g3090.t1	PHI:2025	HDL1	Magnaporthe	0
g3212.t1	PHI:2032	VTL1	Magnaporthe	3e-30
g3212.t1	PHI:541	LIP1	Botrytis	7e-28
g3212.t1	PHI:2927	lip5	Fusarium	2e-27
g4411.t1	PHI:2927	lip5	Fusarium	2e-52
g4411.t1	PHI:541	LIP1	Botrytis	5e-36
g4411.t1	PHI:2926	lip3	Fusarium	1e-32
g4411.t1	PHI:2032	VTL1	Magnaporthe	3e-31
g4829.t1	PHI:541	LIP1	Botrytis	6e-58
g4829.t1	PHI:2032	VTL1	Magnaporthe	2e-40
g4829.t1	PHI:2927	lip5	Fusarium	2e-26
g6430.t1	PHI:2032	VTL1	Magnaporthe	1e-47
g6430.t1	PHI:541	LIP1	Botrytis	4e-42
g6430.t1	PHI:2927	lip5	Fusarium	2e-21
g6431.t1	PHI:2032	VTL1	Magnaporthe	1e-46
g6431.t1	PHI:541	LIP1	Botrytis	1e-38
g6431.t1	PHI:2927	lip5	Fusarium	1e-22
g6595.t1	PHI:541	LIP1	Botrytis	0
g6595.t1	PHI:2032	VTL1	Magnaporthe	3e-38
g6595.t1	PHI:2927	lip5	Fusarium	7e-30
g7011.t1	PHI:2032	VTL1	Magnaporthe	0
g7011.t1	PHI:541	LIP1	Botrytis	3e-41
g7011.t1	PHI:2926	lip3	Fusarium	2e-27
g7610.t1	PHI:2927	lip5	Fusarium	3e-65
g7610.t1	PHI:541	LIP1	Botrytis	3e-34
g7610.t1	PHI:2926	lip3	Fusarium	2e-32
g7610.t1	PHI:2032	VTL1	Magnaporthe	3e-25
g7893.t1	PHI:2032	VTL1	Magnaporthe	5e-178
g7893.t1	PHI:541	LIP1	Botrytis	4e-42
g7893.t1	PHI:2926	lip3	Fusarium	1e-25
g8834.t1	PHI:541	LIP1	Botrytis	9e-49
g8834.t1	PHI:2032	VTL1	Magnaporthe	2e-43
g8834.t1	PHI:2926	lip3	Fusarium	8e-28
g8834.t1	PHI:2927	lip5	Fusarium	1e-23
g9886.t1	PHI:2926	lip3	Fusarium	0
g9886.t1	PHI:2927	lip5	Fusarium	6e-29
g9886.t1	PHI:2032	VTL1	Magnaporthe	2e-24
g9886.t1	PHI:541	LIP1	Botrytis	7e-21
g10155.t1	PHI:541	LIP1	Botrytis	4e-24
g11880.t1	PHI:541	LIP1	Botrytis	2e-34
g11880.t1	PHI:2927	lip5	Fusarium	6e-34
g11880.t1	PHI:2032	VTL1	Magnaporthe	2e-32
g11880.t1	PHI:2926	lip3	Fusarium	2e-25
g12024.t1	PHI:541	LIP1	Botrytis	2e-33
g12024.t1	PHI:2032	VTL1	Magnaporthe	3e-29
g12073.t1	PHI:541	LIP1	Botrytis	1e-23
g12073.t1	PHI:2032	VTL1	Magnaporthe	4e-23
g12203.t1	PHI:2927	lip5	Fusarium	4e-50
g12203.t1	PHI:2032	VTL1	Magnaporthe	2e-37
g12203.t1	PHI:541	LIP1	Botrytis	4e-37
g12203.t1	PHI:2926	lip3	Fusarium	7e-36
g12387.t1	PHI:541	LIP1	Botrytis	6e-24
g12387.t1	PHI:2032	VTL1	Magnaporthe	2e-23
g12755.t1	PHI:541	LIP1	Botrytis	4e-31
g12755.t1	PHI:2032	VTL1	Magnaporthe	2e-26
g13092.t1	PHI:2927	lip5	Fusarium	5e-41
g13092.t1	PHI:541	LIP1	Botrytis	1e-33
g13092.t1	PHI:2032	VTL1	Magnaporthe	2e-29
g13092.t1	PHI:2926	lip3	Fusarium	2e-27
g285.t1	PHI:901	um01886	Ustilago	9e-46
g285.t1	PHI:903	um01888	Ustilago	6e-21
g1153.t1	PHI:901	um01886	Ustilago	2e-111
g2616.t1	PHI:901	um01886	Ustilago	3e-82
g2616.t1	PHI:903	um01888	Ustilago	1e-24
g4582.t1	PHI:901	um01886	Ustilago	1e-117
g4582.t1	PHI:903	um01888	Ustilago	3e-21
g7438.t1	PHI:901	um01886	Ustilago	5e-53
g7438.t1	PHI:903	um01888	Ustilago	1e-36
g7472.t1	PHI:903	um01888	Ustilago	5e-144
g9312.t1	PHI:903	um01888	Ustilago	0
g10118.t1	PHI:903	um01888	Ustilago	2e-45
g10925.t1	PHI:1701	GzZC016	Gibberella	8e-74
g10925.t1	PHI:1731	GzZC046	Gibberella	9e-48
g10925.t1	PHI:901	um01886	Ustilago	7e-35
g10925.t1	PHI:903	um01888	Ustilago	2e-24
g10999.t1	PHI:1049	CTB2	Cercospora	1e-33
g10999.t1	PHI:1051	CTB3	Cercospora	9e-26
g7082.t1	PHI:3005	ClpP	Staphylococcus	5e-61
g1534.t1	PHI:2655	lon	Pseudomonas	1e-113
g1534.t1	PHI:2655	lon	Pseudomonas	1e-38
g5543.t1	PHI:2655	lon	Pseudomonas	3e-158
g718.t1	PHI:2431	ACTT2	Alternaria	1e-27
g2321.t1	PHI:355	GzmetE	Fusarium	0
g2321.t1	PHI:2597	Pir32		0
g2321.t1	PHI:2536	MET2	Aspergillus	0
g2410.t1	PHI:2028	TGL1-2	Magnaporthe	0
g2410.t1	PHI:2027	TGL1-1	Magnaporthe	3e-29
g8779.t1	PHI:2027	TGL1-1	Magnaporthe	0
g11145.t1	PHI:2597	Pir32		1e-35
g11145.t1	PHI:2536	MET2	Aspergillus	1e-35
g11145.t1	PHI:355	GzmetE	Fusarium	9e-33
