# Supplementary material for: Whole genome annotation and comparative genomic analyses of bio-control fungus Purpureocillium lilacinum
Source: BMC Genomics. 2015 Nov 25;16:1004. doi: 10.1186/s12864-015-2229-2 (PMC4658809; doi:10.1186/s12864-015-2229-2)
Supplement: Additional file 1: — Table S1. Statistics of the completeness of the genome based on 248 CEGs. Table S2. Genome size and the number of protein-coding genes in P. lilacinum and the other Hypocreales fungi. Table S3. Repeat elements in the draft genome sequence of P. lilacinum. Table S4. Total number of genes sharing homology with PHI db in the 10 Hypocreales genomes. Table S5. Fisher’s exact test for evaluation of difference in genetic make-up between P. lilacinum and P. chlamydosporia. Table S6. Gene coding for secreted proteins sharing homology with PHI db. Table S7. GPCRs sharing homology with Pth11-like GPCRs in P. lilacinum. Table S8. Genes coding for GPCRs, Histidine kinases, protein kinases, ABC transporters, MFS and CYP450 proteins in P. lilacinum. Table S9. Genes coding for proteases in the P. lilacinum genome. Table S10. Gene coding for serine proteases with homologs in the PHI db. Table S11. Carbohydrate-degrading enzymes arranged by GH family. Table S12. Carbohydrate esterases arranged by CE family. Table S13. Glycosides hydrolase and carbohydrate esterase genes sharing homology with PHI db. Table S14. Secondary metabolites genes and clusters identified by SMURF. Table S15. AntiSMASH based functional annotation of secondary metabolite clusters. Table S16. NaPDoS analysis to detect condensation (C) and ketosynthase (KS) domains. TableS 17. Primer sequences for quantitative real-time PCR analyses. Figure S1. k-mer analysis to predict assembly size of P. lilacinum. (ZIP 201 kb) [file 12864_2015_2229_MOESM1_ESM.zip › additional file 1/Additional File 1_TABLE-S13.xlsx]

## Sheet: Gh-ce-phi-table
Additional File 1: Table S13: Glycosides hydrolase and carbohydrate esterase genes sharing homology with PHI Db
P.lilacinum	PHI genes	Homologous genes	Species	E-value
g185.t1	PHI:1992	GzZC307	Gibberella	1e-21
g6493.t1	PHI:2978	MoCel12A	Magnaporthe	2e-64
g10212.t1	PHI:785	MGG_04128	Magnaporthe	1e-141
g12044.t1	PHI:785	MGG_04128	Magnaporthe	1e-70
g7131.t1	PHI:785	MGG_04128	Magnaporthe	0
g744.t1	PHI:785	MGG_04128	Magnaporthe	3e-140
g10617.t1	PHI:2357	CYP52X1	Beauveria	5e-59
g28.t1	PHI:816	MGG_04582	Magnaporthe	5e-36
g5235.t1	PHI:2896	BEC1005	Blumeria	5e-35
g5951.t1	PHI:816	MGG_04582	Magnaporthe	7e-118
g10001.t1	PHI:409	BbCHIT1	Beauveria	0
g1127.t1	PHI:144	CHT42	Trichoderma	0
g11402.t1	PHI:2388	Chi2	Metarhizium	2e-30
g11785.t1	PHI:144	CHT42	Trichoderma	2e-169
g12628.t1	PHI:144	CHT42	Trichoderma	0
g1582.t1	PHI:2388	Chi2	Metarhizium	1e-130
g1852.t1	PHI:2388	Chi2	Metarhizium	9e-30
g2432.t1	PHI:144	CHT42	Trichoderma	0
g3201.t1	PHI:2388	Chi2	Metarhizium	1e-49
g3422.t1	PHI:144	CHT42	Trichoderma	3e-44
g4884.t1	PHI:144	CHT42	Trichoderma	7e-48
g6135.t1	PHI:144	CHT42	Trichoderma	3e-144
g7152.t1	PHI:2388	Chi2	Metarhizium	8e-32
g7466.t1	PHI:2388	Chi2	Metarhizium	1e-27
g8056.t1	PHI:144	CHT42	Trichoderma	3e-136
g8928.t1	PHI:2388	Chi2	Metarhizium	0
g7637.t1	PHI:1460	GzAra008	Gibberella	4e-103
g10964.t1	PHI:437	CPPG2	Claviceps	2e-156
g10964.t1	PHI:3	PGN1	Cochliobolus	2e-154
g10964.t1	PHI:247	CPPG1	Claviceps	1e-153
g10964.t1	PHI:2848	BcPG2	Botrytis	1e-136
g10964.t1	PHI:492	BcPG2	Botrytis	1e-135
g10964.t1	PHI:88	PECA	Aspergillus	1e-134
g10964.t1	PHI:2847	BcPG1	Botrytis	6e-133
g10964.t1	PHI:1027	bcpg1	Botrytis	4e-132
g10964.t1	PHI:103	BCPGA1	Botrytis	4e-132
g10964.t1	PHI:2818	Acpg1	Alternaria	2e-111
g10964.t1	PHI:2817	Aapg1	Alternaria	8e-111
g10964.t1	PHI:114	PG1	Fusarium	4e-95
g10964.t1	PHI:2343	Pcipg2	Phytophthora	3e-49
g11862.t1	PHI:437	CPPG2	Claviceps	4e-134
g11862.t1	PHI:247	CPPG1	Claviceps	5e-131
g11862.t1	PHI:3	PGN1	Cochliobolus	4e-127
g11862.t1	PHI:2848	BcPG2	Botrytis	4e-122
g11862.t1	PHI:492	BcPG2	Botrytis	8e-121
g11862.t1	PHI:88	PECA	Aspergillus	2e-108
g11862.t1	PHI:2847	BcPG1	Botrytis	1e-107
g11862.t1	PHI:1027	bcpg1	Botrytis	7e-106
g11862.t1	PHI:103	BCPGA1	Botrytis	7e-106
g11862.t1	PHI:2818	Acpg1	Alternaria	7e-94
g11862.t1	PHI:2817	Aapg1	Alternaria	1e-93
g11862.t1	PHI:114	PG1	Fusarium	3e-72
g11862.t1	PHI:2343	Pcipg2	Phytophthora	1e-40
g7040.t1	PHI:115	PGX1	Cochliobolus	2e-39
g7040.t1	PHI:181	PGX1	Fusarium	5e-34
g10892.t1	PHI:748	um00446		2e-42
g10892.t1	PHI:191	TOM1	Septoria	1e-41
g10892.t1	PHI:191	TOM1	Septoria	6e-39
g10892.t1	PHI:24	Avenacinase		0
g10892.t1	PHI:24	Avenacinase		1e-27
g10892.t1	PHI:1802	GzZC117	Gibberella	5e-31
g1877.t1	PHI:748	um00446		3e-178
g1877.t1	PHI:24	Avenacinase		2e-145
g1877.t1	PHI:191	TOM1	Septoria	7e-140
g6549.t1	PHI:191	TOM1	Septoria	7e-43
g6549.t1	PHI:191	TOM1	Septoria	3e-32
g6549.t1	PHI:24	Avenacinase		4e-41
g6549.t1	PHI:24	Avenacinase		7e-28
g6549.t1	PHI:748	um00446		3e-40
g6549.t1	PHI:748	um00446		1e-22
g6853.t1	PHI:24	Avenacinase		0
g6853.t1	PHI:191	TOM1	Septoria	0
g6853.t1	PHI:748	um00446		4e-167
g7603.t1	PHI:24	Avenacinase		0
g7603.t1	PHI:191	TOM1	Septoria	0
g7603.t1	PHI:748	um00446		9e-153
g9386.t1	PHI:191	TOM1	Septoria	0
g9386.t1	PHI:24	Avenacinase		4e-175
g9386.t1	PHI:748	um00446		2e-168
g11015.t1	PHI:1071	Gas1	Ustilago	6e-28
g11015.t1	PHI:526	GAS1	Ustilago	6e-28
g11204.t1	PHI:1071	Gas1	Ustilago	1e-22
g11204.t1	PHI:526	GAS1	Ustilago	1e-22
g11267.t1	PHI:1071	Gas1	Ustilago	0
g11267.t1	PHI:526	GAS1	Ustilago	0
g6530.t1	PHI:1071	Gas1	Ustilago	1e-34
g6530.t1	PHI:526	GAS1	Ustilago	1e-34
g6781.t1	PHI:794	MGG_09471	Magnaporthe	0
g6781.t1	PHI:775	MGG_09471	Magnaporthe	0
g6781.t1	PHI:123	PTH9		0
g6781.t1	PHI:651	TRE1	Botrytis	0
g6781.t1	PHI:696	NTH1	Leptosphaeria	0
g11800.t1	PHI:2488	Man1	Magnaporthe	2e-60
g11800.t1	PHI:2510	msdS/AfmsdC	Aspergillus	1e-58
g4029.t1	PHI:2488	Man1	Magnaporthe	1e-171
g4029.t1	PHI:2510	msdS/AfmsdC	Aspergillus	3e-169
g607.t1	PHI:2510	msdS/AfmsdC	Aspergillus	6e-45
g607.t1	PHI:2488	Man1	Magnaporthe	2e-37
g6318.t1	PHI:2510	msdS/AfmsdC	Aspergillus	1e-50
g6318.t1	PHI:2488	Man1	Magnaporthe	8e-44
g6979.t1	PHI:2488	Man1	Magnaporthe	2e-58
g6979.t1	PHI:2510	msdS/AfmsdC	Aspergillus	8e-55
g7937.t1	PHI:2488	Man1	Magnaporthe	4e-27
g7937.t1	PHI:2510	msdS/AfmsdC	Aspergillus	2e-23
g1772.t1	PHI:547	CEL5A	Botrytis	3e-28
g2273.t1	PHI:547	CEL5A	Botrytis	2e-36
g9046.t1	PHI:323	VFGLU1	Verticillium	2e-82
g10864.t1	PHI:2808	gas1	Fusarium	0
g10864.t1	PHI:522	GAS1	Fusarium	0
g10864.t1	PHI:33	PHR1	Candida	2e-139
g10864.t1	PHI:434	GEL2	Aspergillus	1e-62
g2602.t1	PHI:434	GEL2	Aspergillus	2e-158
g2602.t1	PHI:33	PHR1	Candida	1e-72
g2602.t1	PHI:2808	gas1	Fusarium	4e-53
g2602.t1	PHI:522	GAS1	Fusarium	4e-53
g2947.t1	PHI:33	PHR1	Candida	3e-71
g2947.t1	PHI:434	GEL2	Aspergillus	1e-63
g2947.t1	PHI:2808	gas1	Fusarium	1e-57
g2947.t1	PHI:522	GAS1	Fusarium	1e-57
g7073.t1	PHI:2808	gas1	Fusarium	0
g7073.t1	PHI:522	GAS1	Fusarium	0
g7073.t1	PHI:33	PHR1	Candida	7e-151
g7073.t1	PHI:434	GEL2	Aspergillus	1e-71
g7527.t1	PHI:434	GEL2	Aspergillus	7e-86
g7527.t1	PHI:33	PHR1	Candida	1e-81
g7527.t1	PHI:2808	gas1	Fusarium	2e-71
g7527.t1	PHI:522	GAS1	Fusarium	2e-71
g10859.t1	PHI:2403	CSN1	Fusarium	7e-57
g1107.t1	PHI:2403	CSN1	Fusarium	6e-108
g3056.t1	PHI:2403	CSN1	Fusarium	2e-56
g7243.t1	PHI:2403	CSN1	Fusarium	5e-137
g10177.t1	PHI:2315	ChLae1	Cochliobolus	3e-36
g10177.t1	PHI:482	LAEA	Aspergillus	2e-22
g3288.t1	PHI:1634	GzWing006	Gibberella	4e-62
g1028.t1	PHI:244	CLAP1	Colletotrichum	5e-75
g11145.t1	PHI:2536	MET2	Aspergillus	1e-35
g11145.t1	PHI:355	GzmetE	Fusarium	9e-33
g1351.t1	PHI:2580	Oligopeptidase		1e-31
g11880.t1	PHI:541	LIP1	Botrytis	2e-34
g11880.t1	PHI:2927	lip5	Fusarium	6e-34
g11880.t1	PHI:2032	VTL1	Magnaporthe	2e-32
g12024.t1	PHI:541	LIP1	Botrytis	2e-33
g12024.t1	PHI:2032	VTL1	Magnaporthe	3e-29
g12073.t1	PHI:541	LIP1	Botrytis	1e-23
g12073.t1	PHI:2032	VTL1	Magnaporthe	4e-23
g12203.t1	PHI:2032	VTL1	Magnaporthe	2e-37
g12203.t1	PHI:541	LIP1	Botrytis	4e-37
g12203.t1	PHI:2926	lip3	Fusarium	7e-36
g12387.t1	PHI:541	LIP1	Botrytis	6e-24
g12387.t1	PHI:2032	VTL1	Magnaporthe	2e-23
g12755.t1	PHI:541	LIP1	Botrytis	4e-31
g12755.t1	PHI:2032	VTL1	Magnaporthe	2e-26
g13092.t1	PHI:2927	lip5	Fusarium	5e-41
g13092.t1	PHI:541	LIP1	Botrytis	1e-33
g13092.t1	PHI:2032	VTL1	Magnaporthe	2e-29
g13092.t1	PHI:2926	lip3	Fusarium	2e-27
g1952.t1	PHI:541	LIP1	Botrytis	2e-27
g2286.t1	PHI:541	LIP1	Botrytis	2e-49
g2286.t1	PHI:2927	lip5	Fusarium	2e-44
g2286.t1	PHI:2032	VTL1	Magnaporthe	7e-44
g2286.t1	PHI:2926	lip3	Fusarium	9e-33
g3058.t1	PHI:541	LIP1	Botrytis	0
g3058.t1	PHI:2032	VTL1	Magnaporthe	5e-40
g3058.t1	PHI:2927	lip5	Fusarium	2e-32
g3058.t1	PHI:2926	lip3	Fusarium	1e-22
g3090.t1	PHI:2025	HDL1	Magnaporthe	0
g3212.t1	PHI:2032	VTL1	Magnaporthe	3e-30
g3212.t1	PHI:541	LIP1	Botrytis	7e-28
g3212.t1	PHI:2927	lip5	Fusarium	2e-27
g4411.t1	PHI:2927	lip5	Fusarium	2e-52
g4411.t1	PHI:541	LIP1	Botrytis	5e-36
g4411.t1	PHI:2926	lip3	Fusarium	1e-32
g4411.t1	PHI:2032	VTL1	Magnaporthe	3e-31
g4829.t1	PHI:541	LIP1	Botrytis	6e-58
g4829.t1	PHI:2032	VTL1	Magnaporthe	2e-40
g4829.t1	PHI:2927	lip5	Fusarium	2e-26
g624.t1	PHI:541	LIP1	Botrytis	4e-22
g6430.t1	PHI:2032	VTL1	Magnaporthe	1e-47
g6430.t1	PHI:541	LIP1	Botrytis	4e-42
g6430.t1	PHI:2927	lip5	Fusarium	2e-21
g6431.t1	PHI:2032	VTL1	Magnaporthe	1e-46
g6431.t1	PHI:541	LIP1	Botrytis	1e-38
g6431.t1	PHI:2927	lip5	Fusarium	1e-22
g6595.t1	PHI:541	LIP1	Botrytis	0
g6595.t1	PHI:2032	VTL1	Magnaporthe	3e-38
g6595.t1	PHI:2927	lip5	Fusarium	7e-30
g7011.t1	PHI:2032	VTL1	Magnaporthe	0
g7011.t1	PHI:541	LIP1	Botrytis	3e-41
g7011.t1	PHI:2926	lip3	Fusarium	2e-27
g7610.t1	PHI:2927	lip5	Fusarium	3e-65
g7610.t1	PHI:541	LIP1	Botrytis	3e-34
g7610.t1	PHI:2926	lip3	Fusarium	2e-32
g7610.t1	PHI:2032	VTL1	Magnaporthe	3e-25
g7893.t1	PHI:2032	VTL1	Magnaporthe	5e-178
g7893.t1	PHI:541	LIP1	Botrytis	4e-42
g7893.t1	PHI:2926	lip3	Fusarium	1e-25
g8834.t1	PHI:541	LIP1	Botrytis	9e-49
g8834.t1	PHI:2032	VTL1	Magnaporthe	2e-43
g8834.t1	PHI:2926	lip3	Fusarium	8e-28
g8834.t1	PHI:2927	lip5	Fusarium	1e-23
g9886.t1	PHI:2926	lip3	Fusarium	0
g9886.t1	PHI:2927	lip5	Fusarium	6e-29
g9886.t1	PHI:2032	VTL1	Magnaporthe	2e-24
g9886.t1	PHI:541	LIP1	Botrytis	7e-21
g1229.t1	PHI:2849	cutA	Fusarium	5e-94
g4222.t1	PHI:407	PBC1	Pyrenopeziza	2e-49
g4222.t1	PHI:69	CUTA	Botrytis	2e-40
g768.t1	PHI:207	CaNAG2	Candida	2e-91
g768.t1	PHI:214	DAC1	Candida	3e-39
