# Supplementary material for: Whole genome annotation and comparative genomic analyses of bio-control fungus Purpureocillium lilacinum
Source: BMC Genomics. 2015 Nov 25;16:1004. doi: 10.1186/s12864-015-2229-2 (PMC4658809; doi:10.1186/s12864-015-2229-2)
Supplement: Additional file 1: — Table S1. Statistics of the completeness of the genome based on 248 CEGs. Table S2. Genome size and the number of protein-coding genes in P. lilacinum and the other Hypocreales fungi. Table S3. Repeat elements in the draft genome sequence of P. lilacinum. Table S4. Total number of genes sharing homology with PHI db in the 10 Hypocreales genomes. Table S5. Fisher’s exact test for evaluation of difference in genetic make-up between P. lilacinum and P. chlamydosporia. Table S6. Gene coding for secreted proteins sharing homology with PHI db. Table S7. GPCRs sharing homology with Pth11-like GPCRs in P. lilacinum. Table S8. Genes coding for GPCRs, Histidine kinases, protein kinases, ABC transporters, MFS and CYP450 proteins in P. lilacinum. Table S9. Genes coding for proteases in the P. lilacinum genome. Table S10. Gene coding for serine proteases with homologs in the PHI db. Table S11. Carbohydrate-degrading enzymes arranged by GH family. Table S12. Carbohydrate esterases arranged by CE family. Table S13. Glycosides hydrolase and carbohydrate esterase genes sharing homology with PHI db. Table S14. Secondary metabolites genes and clusters identified by SMURF. Table S15. AntiSMASH based functional annotation of secondary metabolite clusters. Table S16. NaPDoS analysis to detect condensation (C) and ketosynthase (KS) domains. TableS 17. Primer sequences for quantitative real-time PCR analyses. Figure S1. k-mer analysis to predict assembly size of P. lilacinum. (ZIP 201 kb) [file 12864_2015_2229_MOESM1_ESM.zip › additional file 1/Additional File 1_Table-S15.xlsx]

## Sheet: Sheet1
Additional file1:Table S15: AntiSMASH based functional annotation of secondary metabolite clusters
Input accession number	Input name	Gene cluster type	Gene cluster genes	Gene cluster gene accessions
scaffold_11.g9084.t1	scaffold_11.g9084.t1	lantipeptide	ctg960_allorf000002	ctg960_allorf000002
scaffold_9.g7943.t1	scaffold_9.g7943.t1	linaridin	ctg828_allorf000024	ctg828_allorf000024
scaffold_0.g196.t1	scaffold_0.g196.t1	nrps	ctg190_1	ctg190_1
scaffold_0.g954.t1	scaffold_0.g954.t1	nrps	ctg937_1;ctg937_2	ctg937_1;ctg937_2
scaffold_3.g4191.t1	scaffold_3.g4191.t1	nrps	ctg123_1	ctg123_1
scaffold_4.g5076.t1	scaffold_4.g5076.t1	nrps	ctg8_1	ctg8_1
scaffold_7.g6999.t1	scaffold_7.g6999.t1	nrps	ctg898_1	ctg898_1
scaffold_11.g9053.t1	scaffold_11.g9053.t1	nrps	ctg930_1	ctg930_1
scaffold_11.g9232.t1	scaffold_11.g9232.t1	nrps	ctg107_1;ctg107_2	ctg107_1;ctg107_2
scaffold_13.g10005.t1	scaffold_13.g10005.t1	nrps	ctg866_1	ctg866_1
scaffold_16.g10822.t1	scaffold_16.g10822.t1	nrps	ctg674_1	ctg674_1
scaffold_7.g6829.t1	scaffold_7.g6829.t1	nrps-t1pks	ctg731_1	ctg731_1
scaffold_0.g850.t1	scaffold_0.g850.t1	other	ctg834_1	ctg834_1
scaffold_1.g1869.t1	scaffold_1.g1869.t1	other	ctg839_1	ctg839_1
scaffold_1.g1929.t1	scaffold_1.g1929.t1	other	ctg898_1	ctg898_1
scaffold_1.g1977.t1	scaffold_1.g1977.t1	other	ctg946_1	ctg946_1
scaffold_2.g2846.t1	scaffold_2.g2846.t1	other	ctg798_1	ctg798_1
scaffold_7.g7041.t1	scaffold_7.g7041.t1	other	ctg940_1	ctg940_1
scaffold_8.g7100.t1	scaffold_8.g7100.t1	other	ctg997_1	ctg997_1
scaffold_17.g11014.t1	scaffold_17.g11014.t1	other	ctg866_1	ctg866_1
scaffold_21.g11562.t1	scaffold_21.g11562.t1	other	ctg410_1	ctg410_1
scaffold_0.g1073.t1	scaffold_0.g1073.t1	t1pks	ctg55_1	ctg55_1
scaffold_1.g1389.t1	scaffold_1.g1389.t1	t1pks	ctg365_1	ctg365_1
scaffold_1.g2389.t1	scaffold_1.g2389.t1	t1pks	ctg350_1	ctg350_1
scaffold_2.g2458.t1	scaffold_2.g2458.t1	t1pks	ctg418_1	ctg418_1
scaffold_3.g4140.t1	scaffold_3.g4140.t1	t1pks	ctg72_1	ctg72_1
scaffold_4.g4368.t1	scaffold_4.g4368.t1	t1pks	ctg300_1	ctg300_1
scaffold_7.g6800.t1	scaffold_7.g6800.t1	t1pks	ctg702_1	ctg702_1
scaffold_8.g7681.t1	scaffold_8.g7681.t1	t1pks	ctg569_1	ctg569_1
scaffold_10.g8714.t1	scaffold_10.g8714.t1	t1pks	ctg594_1	ctg594_1
scaffold_11.g9220.t1	scaffold_11.g9220.t1	t1pks	ctg95_1	ctg95_1
scaffold_11.g9225.t1	scaffold_11.g9225.t1	t1pks	ctg100_1	ctg100_1
scaffold_13.g9947.t1	scaffold_13.g9947.t1	t1pks	ctg808_1	ctg808_1
scaffold_18.g11088.t1	scaffold_18.g11088.t1	t1pks	ctg940_1	ctg940_1
scaffold_42.g12415.t1	scaffold_42.g12415.t1	t1pks	ctg260_1	ctg260_1
scaffold_65.g12792.t1	scaffold_65.g12792.t1	t1pks	ctg636_1	ctg636_1
scaffold_14.g10190.t1	scaffold_14.g10190.t1	t3pks	ctg50_1	ctg50_1
scaffold_2.g3225.t1	scaffold_2.g3225.t1	terpene	ctg171_1	ctg171_1
scaffold_3.g3631.t1	scaffold_3.g3631.t1	terpene	ctg570_1	ctg570_1
scaffold_3.g3879.t1	scaffold_3.g3879.t1	terpene	ctg813_1	ctg813_1
scaffold_8.g7501.t1	scaffold_8.g7501.t1	terpene	ctg390_1	ctg390_1
scaffold_14.g10178.t1	scaffold_14.g10178.t1	terpene	ctg38_1	ctg38_1
scaffold_17.g11020.t1	scaffold_17.g11020.t1	terpene	ctg872_1	ctg872_1
scaffold_20.g11454.t1	scaffold_20.g11454.t1	terpene	ctg302_1	ctg302_1
scaffold_49.g12565.t1	scaffold_49.g12565.t1	terpene	ctg410_1	ctg410_1
scaffold_55.g12664.t1	scaffold_55.g12664.t1	terpene	ctg509_1	ctg509_1
