# Supplementary material for: Whole genome annotation and comparative genomic analyses of bio-control fungus Purpureocillium lilacinum
Source: BMC Genomics. 2015 Nov 25;16:1004. doi: 10.1186/s12864-015-2229-2 (PMC4658809; doi:10.1186/s12864-015-2229-2)
Supplement: Additional file 1: — Table S1. Statistics of the completeness of the genome based on 248 CEGs. Table S2. Genome size and the number of protein-coding genes in P. lilacinum and the other Hypocreales fungi. Table S3. Repeat elements in the draft genome sequence of P. lilacinum. Table S4. Total number of genes sharing homology with PHI db in the 10 Hypocreales genomes. Table S5. Fisher’s exact test for evaluation of difference in genetic make-up between P. lilacinum and P. chlamydosporia. Table S6. Gene coding for secreted proteins sharing homology with PHI db. Table S7. GPCRs sharing homology with Pth11-like GPCRs in P. lilacinum. Table S8. Genes coding for GPCRs, Histidine kinases, protein kinases, ABC transporters, MFS and CYP450 proteins in P. lilacinum. Table S9. Genes coding for proteases in the P. lilacinum genome. Table S10. Gene coding for serine proteases with homologs in the PHI db. Table S11. Carbohydrate-degrading enzymes arranged by GH family. Table S12. Carbohydrate esterases arranged by CE family. Table S13. Glycosides hydrolase and carbohydrate esterase genes sharing homology with PHI db. Table S14. Secondary metabolites genes and clusters identified by SMURF. Table S15. AntiSMASH based functional annotation of secondary metabolite clusters. Table S16. NaPDoS analysis to detect condensation (C) and ketosynthase (KS) domains. TableS 17. Primer sequences for quantitative real-time PCR analyses. Figure S1. k-mer analysis to predict assembly size of P. lilacinum. (ZIP 201 kb) [file 12864_2015_2229_MOESM1_ESM.zip › additional file 1/Additional File 1_TABLE-S16.xlsx]

## Sheet: all_13266_18ks_domain
Additional file1: Table S16: NaPDoS analysis to detect condensation (C) and ketosynthase (KS) domains
	Query id	Database match id	percent identity	align length	e-value	pathway product	domain class
KS-Domain
	g1073.t1	FUMON_AAD43562_i	56	423	7e-144	fumonisin	iterative
	g1389.t1	EpoD_Q9L8C7_4mod	45	426	1e-97	epothilone	modular
	g2389.t1	EpoD_Q9L8C7_4mod	55	430	1e-131	epothilone	modular
	g2458.t1	FUMON_AAD43562_i	55	420	1e-113	fumonisin	iterative
	g4140.t1	Naphtop_1905375A_i	58	436	1e-144	naphtopyrone	iterative
	g4294.t1	FabF_Bacillus_FAS	42	445	5e-84	fatty acid synthesis	FAS
	g4368.t1	COMPA_BAC20564_i	42	443	8e-96	compactin	iterative
	g5202.t1	FabB_Streptomyces_FAS	29	240	7e-13	fatty acid synthesis	FAS
	g6800.t1	Strep_ZP_06279092_i	41	434	7e-79	unknown	iterative
	g6829.t1	LOVAS_Q9Y8A5_i	49	439	7e-124	lovastatin	iterative
	g7681.t1	Naphtop_1905375A_i	55	433	2e-144	naphtopyrone	iterative
	g8714.t1	LOVAS_Q9Y8A5_i	49	439	1e-106	lovastatin	iterative
	g9220.t1	FUMON_AAD43562_i	59	420	6e-151	fumonisin	iterative
	g9225.t1	FUMON_AAD43562_i	59	420	4e-154	fumonisin	iterative
	g9947.t1	Naphtop_1905375A_i	68	434	5e-176	naphtopyrone	iterative
	g11088.t1	COMPA_BAC20564_i	62	438	2e-164	compactin	iterative
	g12415.t1	FUMON_AAD43562_i	60	420	1e-154	fumonisin	iterative
	g12792.t1	FUMON_AAD43562_i	54	418	7e-137	fumonisin	iterative
C-Domain
	g954.t1	hctox1_C3_dual	35	411	2e-49	HC-toxin	dual
	g954.t1	hctox1_C3_dual	31	333	3e-32	HC-toxin	dual
	g954.t1	hctox1_C3_dual	32	305	4e-26	HC-toxin	dual
	g954.t1	hctox1_C3_dual	25	281	5e-12	HC-toxin	dual
	g4191.t1	compl3_C5_DCL	26	426	8e-23	complestatin	DCL
	g4191.t1	compl3_C5_DCL	24	374	8e-17	complestatin	DCL
	g4191.t1	compl3_C5_DCL	25	338	3e-15	complestatin	DCL
	g4191.t1	compl3_C5_DCL	25	433	3e-15	complestatin	DCL
	g4191.t1	compl3_C5_DCL	31	110	9e-10	complestatin	DCL
	g5076.t1	hctox1_C3_dual	30	427	4e-44	HC-toxin	dual
	g5076.t1	hctox1_C3_dual	26	321	2e-13	HC-toxin	dual
	g5980.t1	liche2_C3_LCL	26	141	9e-06	lychenicin	LCL
	g6829.t1	syrin1_C5_LCL	26	446	1e-38	syringomycin	LCL
	g6999.t1	hctox1_C1	30	477	3e-48	HC-toxin	C
	g9053.t1	cyclo1_C12_dual	35	330	6e-44	cyclosporin	dual
	g9053.t1	cyclo1_C12_dual	25	301	3e-18	cyclosporin	dual
	g9053.t1	cyclo1_C12_dual	26	290	4e-16	cyclosporin	dual
	g9232.t1	hctox1_C2_dual	30	463	1e-48	HC-toxin	dual
	g9232.t1	hctox1_C2_dual	25	350	2e-16	HC-toxin	dual
	g9232.t1	hctox1_C2_dual	23	344	3e-14	HC-toxin	dual
	g9232.t1	hctox1_C2_dual	22	455	4e-13	HC-toxin	dual
	g9232.t1	hctox1_C2_dual	24	454	2e-12	HC-toxin	dual
	g9232.t1	hctox1_C2_dual	26	349	8e-12	HC-toxin	dual
	g9232.t1	hctox1_C2_dual	23	255	2e-11	HC-toxin	dual
	g9232.t1	hctox1_C2_dual	23	196	7e-08	HC-toxin	dual
	g9232.t1	hctox1_C2_dual	26	239	5e-07	HC-toxin	dual
	g10005.t1	liche2_C3_LCL	26	353	1e-15	lychenicin	LCL
	g10822.t1	hctox1_C1	33	463	9e-63	HC-toxin	C
