# Supplementary material for: Whole genome annotation and comparative genomic analyses of bio-control fungus Purpureocillium lilacinum
Source: BMC Genomics. 2015 Nov 25;16:1004. doi: 10.1186/s12864-015-2229-2 (PMC4658809; doi:10.1186/s12864-015-2229-2)
Supplement: Additional file 1: — Table S1. Statistics of the completeness of the genome based on 248 CEGs. Table S2. Genome size and the number of protein-coding genes in P. lilacinum and the other Hypocreales fungi. Table S3. Repeat elements in the draft genome sequence of P. lilacinum. Table S4. Total number of genes sharing homology with PHI db in the 10 Hypocreales genomes. Table S5. Fisher’s exact test for evaluation of difference in genetic make-up between P. lilacinum and P. chlamydosporia. Table S6. Gene coding for secreted proteins sharing homology with PHI db. Table S7. GPCRs sharing homology with Pth11-like GPCRs in P. lilacinum. Table S8. Genes coding for GPCRs, Histidine kinases, protein kinases, ABC transporters, MFS and CYP450 proteins in P. lilacinum. Table S9. Genes coding for proteases in the P. lilacinum genome. Table S10. Gene coding for serine proteases with homologs in the PHI db. Table S11. Carbohydrate-degrading enzymes arranged by GH family. Table S12. Carbohydrate esterases arranged by CE family. Table S13. Glycosides hydrolase and carbohydrate esterase genes sharing homology with PHI db. Table S14. Secondary metabolites genes and clusters identified by SMURF. Table S15. AntiSMASH based functional annotation of secondary metabolite clusters. Table S16. NaPDoS analysis to detect condensation (C) and ketosynthase (KS) domains. TableS 17. Primer sequences for quantitative real-time PCR analyses. Figure S1. k-mer analysis to predict assembly size of P. lilacinum. (ZIP 201 kb) [file 12864_2015_2229_MOESM1_ESM.zip › additional file 1/Additional File 1_TABLE-S6.xlsx]

## Sheet: signalp-phi
Additional File 1: Table S6: Genes coding for secreted proteins sharing homology with PHI db
P.lilacinum (Gene ID)	PHI genes	Homologous genes	Species	E-value
g10001.t1	PHI:409	BbCHIT1	Beauveria	0
g10055.t1	PHI:716	ZEB1	Fusarium	6e-67
g10087.t1	PHI:404	PTH11	Magnaporthe	4e-38
g10087.t1	PHI:441	BTP1	Botrytis	8e-21
g10155.t1	PHI:541	LIP1	Botrytis	4e-24
g10200.t1	PHI:404	PTH11	Magnaporthe	2e-29
g10200.t1	PHI:441	BTP1	Botrytis	2e-24
g10209.t1	PHI:2928	lip22	Fusarium	5e-161
g10404.t1	PHI:2924	lip1	Fusarium	9e-117
g10466.t1	PHI:17	ACP	Candida	4e-25
g10617.t1	PHI:2357	CYP52X1	Beauveria	5e-59
g10823.t1	PHI:716	ZEB1	Fusarium	9e-73
g10859.t1	PHI:2403	CSN1	Fusarium	7e-57
g10926.t1	PHI:2117	SPM1	Magnaporthe	6e-65
g10964.t1	PHI:437	CPPG2	Claviceps	2e-156
g10964.t1	PHI:3	PP1	Cochliobolus	2e-154
g10964.t1	PHI:247	CPPG1	Claviceps	1e-153
g10964.t1	PHI:114	PG1	Fusarium	4e-95
g10964.t1	PHI:2343	Pcipg2	Phytophthora	3e-49
g10983.t1	PHI:105	PLB1	Candida	4e-125
g10983.t1	PHI:2843	CnPlb1	Cryptococcus	4e-111
g10983.t1	PHI:228	PLB1	Cryptococcus	4e-111
g10997.t1	PHI:2117	SPM1	Magnaporthe	2e-72
g11153.t1	PHI:2570	CYB2	Candida	7e-58
g11155.t1	PHI:364	MIT1	Candida	1e-30
g11212.t1	PHI:1061	MgRho3	Magnaporthe	1e-63
g11212.t1	PHI:270	RHO1	Candida	1e-20
g11274.t1	PHI:364	MIT1	Candida	2e-24
g11345.t1	PHI:126	SAP5	Candida	6e-34
g11345.t1	PHI:68	SAP1	Candida	7e-27
g11377.t1	PHI:1581	GzOB021	Gibberella	1e-89
g11377.t1	PHI:1575	GzOB015	Gibberella	4e-64
g11393.t1	PHI:125	SAP4	Candida	6e-22
g11393.t1	PHI:127	SAP6	Candida	1e-21
g11402.t1	PHI:2388	Chi2	Metarhizium	2e-30
g11527.t1	PHI:2897	BEC1019	Blumeria	4e-72
g11618.t1	PHI:1166	ATG15	Gibberella	0
g11618.t1	PHI:2081	Moatg15	Magnaporthe	0
g11653.t1	PHI:479	MEP1	Coccidioides	5e-73
g11784.t1	PHI:1046	CTB5	Cercospora	2e-45
g11785.t1	PHI:144	CHT42	Trichoderma	2e-169
g11862.t1	PHI:437	CPPG2	Claviceps	4e-134
g11907.t1	PHI:1046	CTB5	Cercospora	6e-65
g11945.t1	PHI:2411	Ss-ggt1	Sclerotinia	9e-144
g12024.t1	PHI:541	LIP1	Botrytis	2e-33
g12024.t1	PHI:2032	VTL1	Magnaporthe	3e-29
g34.t1	PHI:361	KRE5	Candida	2e-174
g109.t1	PHI:184	RBT4	Candida	1e-26
g144.t1	PHI:17	ACP	Candida	1e-30
g450.t1	PHI:716	ZEB1	Fusarium	3e-55
g624.t1	PHI:541	LIP1	Botrytis	4e-22
g629.t1	PHI:2540	IPP1	Aspergillus	5e-68
g713.t1	PHI:73	SAP3	Candida	5e-22
g744.t1	PHI:785	MGG_04128	Magnaporthe	3e-140
g1105.t1	PHI:2117	SPM1	Magnaporthe	5e-62
g1107.t1	PHI:2403	CSN1	Fusarium	6e-108
g1119.t1	PHI:1759	GzZC074	Gibberella	8e-65
g1127.t1	PHI:144	CHT42	Trichoderma	0
g1141.t1	PHI:716	ZEB1	Fusarium	2e-86
g1153.t1	PHI:901	um01886	Ustilago	2e-111
g1155.t1	PHI:2117	SPM1	Magnaporthe	2e-79
g1229.t1	PHI:2849	cutA	Fusarium	5e-94
g1295.t1	PHI:479	MEP1	Coccidioides	1e-95
g1323.t1	PHI:257	GAS2	Magnaporthe	4e-82
g1420.t1	PHI:2928	lip22	Fusarium	8e-76
g12073.t1	PHI:541	LIP1	Botrytis	1e-23
g12134.t1	PHI:1260	FGSG_13944	Gibberella	4e-21
g12146.t1	PHI:1235	FGSG_04416	Gibberella	2e-77
g12146.t1	PHI:1203	(Sc		5e-62
g12155.t1	PHI:2118	MgSM1	Magnaporthe	2e-39
g12155.t1	PHI:695	SP1	Leptosphaeria	9e-28
g12184.t1	PHI:2095	Calcium-transporting		0
g12184.t1	PHI:2096	Calcium-transporting		0
g12184.t1	PHI:2098	Calcium-transporting		0
g12184.t1	PHI:440	PMR1	Candida	2e-118
g12184.t1	PHI:2099	Pmc1	Magnaporthe	1e-62
g12203.t1	PHI:541	LIP1	Botrytis	4e-37
g12211.t1	PHI:68	SAP1	Candida	2e-22
g12231.t1	PHI:432	FGL1	Fusarium	5e-95
g12628.t1	PHI:144	CHT42	Trichoderma	0
g12719.t1	PHI:432	FGL1	Fusarium	2e-77
g12755.t1	PHI:541	LIP1	Botrytis	4e-31
g12755.t1	PHI:2032	VTL1	Magnaporthe	2e-26
g12856.t1	PHI:811	MGG_10510	Magnaporthe	2e-31
g12933.t1	PHI:698	CtxA	Vibrio	4e-26
g13092.t1	PHI:2927	lip5	Fusarium	5e-41
g13232.t1	PHI:2411	Ss-ggt1	Sclerotinia	4e-132
g1582.t1	PHI:2388	Chi2	Metarhizium	1e-130
g1725.t1	PHI:2700	lac2	Colletotrichum	6e-82
g1725.t1	PHI:397	LAC2	Cryptococcus	2e-39
g1725.t1	PHI:2921	FET3-2	Colletotrichum	7e-22
g1772.t1	PHI:547	CEL5A	Botrytis	3e-28
g1846.t1	PHI:127	SAP6	Candida	3e-35
g1846.t1	PHI:17	ACP	Candida	1e-34
g1846.t1	PHI:125	SAP4	Candida	3e-34
g1846.t1	PHI:73	SAP3	Candida	5e-33
g1846.t1	PHI:72	SAP2	Candida	2e-32
g1846.t1	PHI:126	SAP5	Candida	2e-31
g1877.t1	PHI:748	um00446		3e-178
g1877.t1	PHI:24	Avenacinase		2e-145
g1877.t1	PHI:191	TOM1	Septoria	7e-140
g1924.t1	PHI:697	ugt51E1	Leptosphaeria	7e-26
g1944.t1	PHI:291	CPPH1	Claviceps	6e-24
g1944.t1	PHI:291	CPPH1	Claviceps	8e-24
g1944.t1	PHI:291	CPPH1	Claviceps	4e-22
g1944.t1	PHI:487	MHP1	Magnaporthe	3e-23
g1944.t1	PHI:458	MHP1	Magnaporthe	3e-23
g2019.t1	PHI:697	ugt51E1	Leptosphaeria	2e-22
g2022.t1	PHI:1225	FGSG_12132	Gibberella	0
g2022.t1	PHI:2691	IRE1	Candida	4e-107
g2039.t1	PHI:697	ugt51E1	Leptosphaeria	8e-22
g2102.t1	PHI:72	SAP2	Candida	8e-30
g2102.t1	PHI:480	SAP7	Candida	1e-29
g2102.t1	PHI:17	ACP	Candida	2e-27
g2102.t1	PHI:125	SAP4	Candida	4e-27
g2102.t1	PHI:127	SAP6	Candida	3e-26
g2102.t1	PHI:68	SAP1	Candida	5e-25
g2102.t1	PHI:126	SAP5	Candida	5e-25
g2146.t1	PHI:26	CaMDR1	Candida	2e-93
g2146.t1	PHI:510	CaNAG3	Candida	3e-46
g2146.t1	PHI:511	CaNAG4	Candida	4e-45
g2146.t1	PHI:2329	CTB4	Cercospora	1e-43
g2146.t1	PHI:737	CTB4	Cercospora	1e-43
g2256.t1	PHI:1579	GzOB019	Gibberella	0
g2263.t1	PHI:541	LIP1	Botrytis	1e-156
g2264.t1	PHI:1046	CTB5	Cercospora	1e-57
g2273.t1	PHI:547	CEL5A	Botrytis	2e-36
g2286.t1	PHI:541	LIP1	Botrytis	2e-49
g2286.t1	PHI:2927	lip5	Fusarium	2e-44
g2286.t1	PHI:2032	VTL1	Magnaporthe	7e-44
g2286.t1	PHI:2926	lip3	Fusarium	9e-33
g2358.t1	PHI:1363	TRI15	Gibberella	4e-59
g2361.t1	PHI:2284	Msb2	Fusarium	1e-116
g2361.t1	PHI:2159	MoMSB2	Magnaporthe	5e-67
g2361.t1	PHI:2046	MoMSB2	Magnaporthe	5e-67
g2361.t1	PHI:2649	Msb2	Candida	3e-28
g2409.t1	PHI:811	MGG_10510	Magnaporthe	8e-32
g2432.t1	PHI:144	CHT42	Trichoderma	0
g2556.t1	PHI:2058	LHS1	Magnaporthe	0
g2557.t1	PHI:697	ugt51E1	Leptosphaeria	1e-22
g2602.t1	PHI:522	GAS1	Fusarium	4e-53
g2616.t1	PHI:901	um01886	Ustilago	3e-82
g2690.t1	PHI:2700	lac2	Colletotrichum	2e-23
g2947.t1	PHI:33	PHR1	Candida	3e-71
g2947.t1	PHI:434	GEL2	Aspergillus	1e-63
g2947.t1	PHI:2808	gas1	Fusarium	1e-57
g2947.t1	PHI:522	GAS1	Fusarium	1e-57
g3056.t1	PHI:2403	CSN1	Fusarium	2e-56
g3058.t1	PHI:541	LIP1	Botrytis	0
g3058.t1	PHI:2032	VTL1	Magnaporthe	5e-40
g3058.t1	PHI:2927	lip5	Fusarium	2e-32
g3058.t1	PHI:2926	lip3	Fusarium	1e-22
g3087.t1	PHI:2088	Moatg27	Magnaporthe	5e-49
g3212.t1	PHI:2032	VTL1	Magnaporthe	3e-30
g3212.t1	PHI:541	LIP1	Botrytis	7e-28
g3212.t1	PHI:2927	lip5	Fusarium	2e-27
g3236.t1	PHI:2117	SPM1	Magnaporthe	3e-54
g3245.t1	PHI:404	PTH11	Magnaporthe	1e-34
g3276.t1	PHI:2117	SPM1	Magnaporthe	1e-67
g3278.t1	PHI:1046	CTB5	Cercospora	7e-40
g3335.t1	PHI:17	ACP	Candida	8e-44
g3335.t1	PHI:127	SAP6	Candida	1e-43
g3335.t1	PHI:72	SAP2	Candida	9e-43
g3335.t1	PHI:73	SAP3	Candida	4e-41
g3335.t1	PHI:125	SAP4	Candida	1e-40
g3335.t1	PHI:126	SAP5	Candida	9e-40
g3335.t1	PHI:480	SAP7	Candida	2e-39
g3335.t1	PHI:68	SAP1	Candida	2e-39
g3589.t1	PHI:339	CLPT1	Colletotrichum	3e-27
g3772.t1	PHI:256	GAS1	Magnaporthe	2e-80
g3833.t1	PHI:1046	CTB5	Cercospora	6e-62
g3880.t1	PHI:2117	SPM1	Magnaporthe	3e-58
g4029.t1	PHI:2488	Man1	Magnaporthe	1e-171
g4029.t1	PHI:2510	msdS/AfmsdC	Aspergillus	3e-169
g4033.t1	PHI:2117	SPM1	Magnaporthe	2e-49
g4102.t1	PHI:1979	GzZC294	Gibberella	2e-172
g4102.t1	PHI:169	CLTA1	Colletotrichum	4e-39
g4102.t1	PHI:1988	GzZC303	Gibberella	5e-30
g4222.t1	PHI:407	PBC1	Pyrenopeziza	2e-49
g4222.t1	PHI:2383			4e-43
g4222.t1	PHI:69	CUTA	Botrytis	2e-40
g4409.t1	PHI:1034	Cpcat1	Claviceps	0
g4409.t1	PHI:542	BCCAT2	Botrytis	0
g4409.t1	PHI:106	CAT1	Candida	6e-93
g4411.t1	PHI:2927	lip5	Fusarium	2e-52
g4411.t1	PHI:541	LIP1	Botrytis	5e-36
g4411.t1	PHI:2926	lip3	Fusarium	1e-32
g4411.t1	PHI:2032	VTL1	Magnaporthe	3e-31
g4510.t1	PHI:1239	FGSG_12149	Gibberella	1e-135
g4510.t1	PHI:2370	bcpka1	Botrytis	7e-60
g4510.t1	PHI:1257	FGSG_13509	Gibberella	1e-44
g4510.t1	PHI:2246	Aga1	Ustilago	8e-42
g4510.t1	PHI:1226	FGSG_11614	Gibberella	2e-41
g4510.t1	PHI:2113	Kin4	Magnaporthe	3e-41
g4510.t1	PHI:360	KIN1	Cryptococcus	1e-38
g4510.t1	PHI:1244	FGSG_00792	Gibberella	2e-37
g4610.t1	PHI:341	CPK1	Colletotrichum	1e-31
g4610.t1	PHI:146	CT-PKAC	Colletotrichum	1e-31
g4610.t1	PHI:518	MST20	Magnaporthe	1e-21
g4610.t1	PHI:2233	Smu1	Ustilago	4e-21
g4610.t1	PHI:382	SMU1	Ustilago	4e-21
g4610.t1	PHI:680	PAK1	Cryptococcus	5e-21
g4677.t1	PHI:2117	SPM1	Magnaporthe	5e-91
g4790.t1	PHI:352	GLO1	Ustilago	1e-42
g4829.t1	PHI:541	LIP1	Botrytis	6e-58
g4829.t1	PHI:2032	VTL1	Magnaporthe	2e-40
g4829.t1	PHI:2927	lip5	Fusarium	2e-26
g4943.t1	PHI:2114	Calnexin	Magnaporthe	0
g5116.t1	PHI:479	MEP1	Coccidioides	2e-80
g5235.t1	PHI:2896	BEC1005	Blumeria	5e-35
g5270.t1	PHI:891	MGG_01748	Magnaporthe	5e-146
g5270.t1	PHI:1134	ipa	Leptosphaeria	6e-44
g5279.t1	PHI:2034	MFP1	Magnaporthe	0
g5279.t1	PHI:2022	BUF1	Magnaporthe	1e-21
g5431.t1	PHI:811	MGG_10510	Magnaporthe	1e-103
g5506.t1	PHI:404	PTH11	Magnaporthe	1e-29
g5506.t1	PHI:441	BTP1	Botrytis	8e-22
g5934.t1	PHI:2925	lip2	Fusarium	6e-78
g5951.t1	PHI:816	MGG_04582	Magnaporthe	7e-118
g6075.t1	PHI:803	MGG_04629	Magnaporthe	0
g6135.t1	PHI:144	CHT42	Trichoderma	3e-144
g6148.t1	PHI:1316	GzBrom001	Gibberella	4e-83
g6412.t1	PHI:306	KEX2	Candida	0
g6464.t1	PHI:716	ZEB1	Fusarium	0
g6530.t1	PHI:1071	Gas1	Ustilago	1e-34
g6530.t1	PHI:526	GAS1	Ustilago	1e-34
g6535.t1	PHI:1727	GzZC042	Gibberella	4e-41
g6595.t1	PHI:541	LIP1	Botrytis	0
g6595.t1	PHI:2032	VTL1	Magnaporthe	3e-38
g6595.t1	PHI:2927	lip5	Fusarium	7e-30
g6809.t1	PHI:257	GAS2	Magnaporthe	2e-64
g6836.t1	PHI:2534	ERG11A	Aspergillus	8e-30
g6836.t1	PHI:2907	Cyp51A	Fusarium	7e-28
g6836.t1	PHI:2190	MoCYP51A	Magnaporthe	8e-27
g6853.t1	PHI:24	Avenacinase		0
g6853.t1	PHI:191	TOM1	Septoria	0
g6853.t1	PHI:748	um00446		4e-167
g6918.t1	PHI:697	ugt51E1	Leptosphaeria	8e-23
g6937.t1	PHI:2411	Ss-ggt1	Sclerotinia	2e-145
g6937.t1	PHI:2411	Ss-ggt1	Sclerotinia	8e-33
g6975.t1	PHI:2896	BEC1005	Blumeria	4e-24
g7003.t1	PHI:2058	LHS1	Magnaporthe	5e-37
g7040.t1	PHI:115	PGX1	Cochliobolus	2e-39
g7040.t1	PHI:181	PGX1	Fusarium	5e-34
g7073.t1	PHI:2808	gas1	Fusarium	0
g7073.t1	PHI:434	GEL2	Aspergillus	1e-71
g7088.t1	PHI:922	um03615	Ustilago	2e-66
g7088.t1	PHI:199	AOX1	Cladosporium	2e-23
g7131.t1	PHI:785	MGG_04128	Magnaporthe	0
g7152.t1	PHI:2388	Chi2	Metarhizium	8e-32
g7243.t1	PHI:2403	CSN1	Fusarium	5e-137
g7367.t1	PHI:2091	MgATG5	Magnaporthe	4e-66
g7367.t1	PHI:2073	Moatg5	Magnaporthe	4e-66
g7438.t1	PHI:901	um01886	Ustilago	5e-53
g7438.t1	PHI:903	um01888	Ustilago	1e-36
g7466.t1	PHI:2388	Chi2	Metarhizium	1e-27
g7472.t1	PHI:903	um01888	Ustilago	5e-144
g7527.t1	PHI:434	GEL2	Aspergillus	7e-86
g7527.t1	PHI:33	PHR1	Candida	1e-81
g7527.t1	PHI:2808	gas1	Fusarium	2e-71
g7527.t1	PHI:522	GAS1	Fusarium	2e-71
g7584.t1	PHI:404	PTH11	Magnaporthe	1e-35
g7584.t1	PHI:441	BTP1	Botrytis	3e-25
g7603.t1	PHI:24	Avenacinase		0
g7603.t1	PHI:191	TOM1	Septoria	0
g7603.t1	PHI:748	um00446		9e-153
g7610.t1	PHI:2927	lip5	Fusarium	3e-65
g7610.t1	PHI:541	LIP1	Botrytis	3e-34
g7610.t1	PHI:2926	lip3	Fusarium	2e-32
g7610.t1	PHI:2032	VTL1	Magnaporthe	3e-25
g7634.t1	PHI:404	PTH11	Magnaporthe	2e-33
g7637.t1	PHI:1460	GzAra008	Gibberella	4e-103
g7715.t1	PHI:105	PLB1	Candida	1e-137
g7715.t1	PHI:2843	CnPlb1	Cryptococcus	9e-93
g7715.t1	PHI:228	PLB1	Cryptococcus	2e-92
g7864.t1	PHI:438	BcBOT1		1e-41
g7887.t1	PHI:2118	MgSM1	Magnaporthe	2e-39
g7887.t1	PHI:695	SP1	Leptosphaeria	6e-32
g7893.t1	PHI:2032	VTL1	Magnaporthe	5e-178
g7893.t1	PHI:541	LIP1	Botrytis	4e-42
g7893.t1	PHI:2926	lip3	Fusarium	1e-25
g7937.t1	PHI:2488	Man1	Magnaporthe	4e-27
g7937.t1	PHI:2510	msdS/AfmsdC	Aspergillus	2e-23
g8201.t1	PHI:1046	CTB5	Cercospora	1e-50
g8372.t1	PHI:1407	GzC2H071	Gibberella	0
g8504.t1	PHI:72	SAP2	Candida	3e-44
g8504.t1	PHI:68	SAP1	Candida	1e-42
g8504.t1	PHI:17	ACP	Candida	4e-42
g8504.t1	PHI:73	SAP3	Candida	8e-42
g8504.t1	PHI:127	SAP6	Candida	1e-39
g8504.t1	PHI:125	SAP4	Candida	3e-37
g8504.t1	PHI:126	SAP5	Candida	5e-37
g8504.t1	PHI:480	SAP7	Candida	1e-30
g8504.t1	PHI:697	ugt51E1	Leptosphaeria	1e-22
g8912.t1	PHI:2700	lac2	Colletotrichum	0
g8912.t1	PHI:552	BcLCC2	Botrytis	2e-22
g8928.t1	PHI:2388	Chi2	Metarhizium	0
g8980.t1	PHI:493	STE11	Candida	2e-57
g8980.t1	PHI:476	STE11alpha	Cryptococcus	2e-57
g8980.t1	PHI:2119	MST11p	Magnaporthe	2e-55
g8980.t1	PHI:418	MST11	Magnaporthe	2e-55
g8980.t1	PHI:307	KPP4	Ustilago	3e-54
g8980.t1	PHI:777	MGG_00883	Magnaporthe	4e-53
g8980.t1	PHI:2397	ChSte11	Cochliobolus	6e-53
g8980.t1	PHI:2220	don3	Ustilago	7e-52
g8980.t1	PHI:2123	MGSTE11p	Mycosphaerella	8e-52
g8980.t1	PHI:1073	STE11	Mycosphaerella	8e-52
g8980.t1	PHI:1216	FGSG_06420	Gibberella	1e-50
g8980.t1	PHI:2484	Ste11	Botrytis	4e-49
g8980.t1	PHI:2233	Smu1	Ustilago	3e-46
g8980.t1	PHI:382	SMU1	Ustilago	3e-46
g8980.t1	PHI:518	MST20	Magnaporthe	4e-46
g8980.t1	PHI:1198	(Sc		4e-46
g8980.t1	PHI:461	CST20	Candida	7e-46
g8980.t1	PHI:2127	MGSTE20p	Mycosphaerella	9e-46
g8980.t1	PHI:1076	STE20	Mycosphaerella	9e-46
g8980.t1	PHI:679	STE20a	Cryptococcus	1e-45
g8980.t1	PHI:676	STE20alpha	Cryptococcus	3e-45
g8980.t1	PHI:678	STE20alpha	Cryptococcus	4e-45
g8980.t1	PHI:528	CLA4	Ustilago	3e-44
g8980.t1	PHI:519	CHM1	Magnaporthe	9e-43
g8980.t1	PHI:85	CLA4	Candida	1e-42
g8980.t1	PHI:1202	(Sc		3e-42
g8980.t1	PHI:1037	Cla4	Claviceps	5e-42
g8980.t1	PHI:680	PAK1	Cryptococcus	8e-42
g8980.t1	PHI:296	CZK3	Cercospora	2e-40
g8980.t1	PHI:1205	(Sc		6e-38
g8980.t1	PHI:1238	FGSG_06970	Gibberella	1e-35
g8980.t1	PHI:1194	(Sc		2e-34
g8980.t1	PHI:1244	FGSG_00792	Gibberella	3e-33
g8980.t1	PHI:2554	Rck2	Candida	5e-32
g8980.t1	PHI:2158	MoCMK1		3e-31
g8980.t1	PHI:2272	CpkB	Phaeosphaeria	7e-31
g8980.t1	PHI:1083	CpkB	Stagonospora	7e-31
g8980.t1	PHI:1220	FGSG_02488	Gibberella	3e-30
g8980.t1	PHI:142	CHK1	Cochliobolus	1e-22
g8980.t1	PHI:2318	AaSLT2	Alternaria	2e-22
g8980.t1	PHI:2367	Mps1	Cochliobolus	2e-22
g8980.t1	PHI:1232	FGSG_03499	Gibberella	2e-22
g9044.t1	PHI:1046	CTB5	Cercospora	6e-32
g9046.t1	PHI:323	VFGLU1	Verticillium	2e-82
g9086.t1	PHI:2118	MgSM1	Magnaporthe	1e-56
g9086.t1	PHI:695	SP1	Leptosphaeria	1e-37
g9162.t1	PHI:2928	lip22	Fusarium	2e-73
g9284.t1	PHI:68	SAP1	Candida	7e-22
g9301.t1	PHI:105	PLB1	Candida	4e-74
g9301.t1	PHI:228	PLB1	Cryptococcus	4e-61
g9312.t1	PHI:903	um01888	Ustilago	0
g9364.t1	PHI:249	CYP1	Magnaporthe	7e-58
g9386.t1	PHI:191	TOM1	Septoria	0
g9386.t1	PHI:24	Avenacinase		4e-175
g9386.t1	PHI:748	um00446		2e-168
g9711.t1	PHI:624	ssaN	Salmonella	3e-27
g9804.t1	PHI:1701	GzZC016	Gibberella	9e-53
g9804.t1	PHI:1731	GzZC046	Gibberella	8e-22
g9886.t1	PHI:541	LIP1	Botrytis	7e-21
g9888.t1	PHI:716	ZEB1	Fusarium	6e-65
g9944.t1	PHI:2700	lac2	Colletotrichum	2e-107
g9958.t1	PHI:432	FGL1	Fusarium	8e-21
